# Supplementary material for: Crimes and sentences in individuals with intellectual disability in a forensic psychiatric context: a register-based study
Source: Epidemiol Psychiatr Sci. 2022 Jan 11;31:e2. doi: 10.1017/S2045796021000718 (PMC8786615; doi:10.1017/S2045796021000718)
Supplement: Supplementary file 1 [file epssup.zip]

Archive with 4 entries (4 files):
- S2045796021000718sup001.docx
- S2045796021000718sup002.docx
- S2045796021000718sup003.docx
- S2045796021000718sup004.docx
